# Supplementary material for: Clonal Myeloid Dysplasia Following CAR T-Cell Therapy: Chicken or the Egg?
Source: Cancers (Basel). 2023 Jul 3;15(13):3471. doi: 10.3390/cancers15133471 (PMC10341314; doi:10.3390/cancers15133471)
Supplement: Supplementary file 1 [file cancers-15-03471-s001.zip]

Archive with 1 entries (1 files):
- cancers-2463346-supplementary.pdf
